# Supplementary material for: Nutrient Availability and Phage Exposure Alter the Quorum-Sensing and CRISPR-Cas-Controlled Population Dynamics of Pseudomonas aeruginosa
Source: mSystems. 2022 Jun 14;7(4):e00092-22. doi: 10.1128/msystems.00092-22 (PMC9426516; doi:10.1128/msystems.00092-22)
Supplement: TABLE S1 [file msystems.00092-22-s0001.xlsx]

## Sheet: Sheet1
Name	Sequence(5' - 3')	Description
lasR up forward primer	CTATGACATGATTACGAATTCCCTGTTCTGTGTCGCCGAAC	In-frame deletion primers for lasR
lasR up reverse primer	AACTTCCGCCGAATCCACTTGAGCGTTCCAGCTC
lasR down forward primer	AAGTGGATTCGGCGGAAGTTCGGT
lasR down reverse primer	CCGGGTACCGAGCTCGAATTCATCGAGAATTCGCCAGCAAC
rhlR up forward primer	CTATGACATGATTACGAATTCTTGCCGAACCACGTGCTG	In-frame deletion primers for rhlR
rhlR up reverse primer	TCTTGGCCTCCGTCATTCCTCATTG
rhlR down forward primer	AGGAATGACGGAGGCCAAGACGCTGGCTGCCGC
rhlR down reverse primer	CCGGGTACCGAGCTCGAATTCTCACCGCCACCACCGAAC
CRISPR-Cas up forward primer	CTATGACATGATTACGAATTCCGTCCAGGTCCGTAGGGC	In-frame deletion primers for for type 1-F CRISPR-Cas system
CRISPR-Cas up reverse primer	GAGAACACAGGATGGGCGATGCCGCAAA
CRISPR-Cas down forward primer	ATCGCCCATCCTGTGTTCTCCATGCCGGC
CRISPR-Cas down reverse primer	CCGGGTACCGAGCTCGAATTCCCAGTTGCACCATGGGCTC
eGFP forward	ACTAAGCTTGTGAGCAAGGGCGAGGAGCTG	EGFP cloning primers
eGFP reverse	GCCGAATTCCTTGTACAGCTCGTCCATGCC
mCherry forward	ACTAAGCTTATGGTGAGCAAGGGCGAGGAG	MCherry cloning primers
mCherry reverse	GCCGAATTCCTTGTACAGCTCGTCCATGCC
